# Supplementary material for: Development and Validation of a Prognostic Model to Predict the Prognosis of Patients With Retroperitoneal Liposarcoma: A Large International Population-Based Cohort Study
Source: Front Oncol. 2022 Jun 2;12:857827. doi: 10.3389/fonc.2022.857827 (PMC9201285; doi:10.3389/fonc.2022.857827)
Supplement: Supplementary file 3 [file Table_1.xlsx]

## Sheet: Sheet1
Supplementary Table 1. Characteristics of the included patients in Xijing Hospital database.
	WDLS N=22 (33.85%)			MLS N=8 (12.31%)			PLS N=9 (13.85%)			DDLS N=23 (35.38%)			Other† N=3 (4.62%)			Total N=65
	n	%		n	%		n	%		n	%		n	%		n	%
Age
<65	16	0.727273		7	0.875		8	0.888889		18	0.782609		2	0.666667		51	0.784615
≥65	6	0.272727		1	0.125		1	0.111111		5	0.217391		1	0.333333		14	0.215385
Histological Grade‡
I/II	22	1		5	0.625		3	0.333333		4	0.173913		2	0.666667		36	0.553846
III/IV	0	0		3	0.375		6	0.666667		19	0.826087		1	0.333333		29	0.446154
SEER Stage
Localized	8	0.363636		0	0		4	0.444444		4	0.173913		1	0.333333		17	0.261538
Regional	12	0.545455		6	0.75		5	0.555556		10	0.434783		1	0.333333		34	0.523077
Distant	2	0.0909091		2	0.25		0	0		9	0.391304		1	0.333333		14	0.215385
AJCC M stage
M0	22	1		8	1		6	0.666667		17	0.73913		3	1		56	0.861538
M1	0	0		0	0		3	0.333333		6	0.26087		0	0		9	0.138462
Surgery
No surgery	1	0.0454545		1	0.125		0	0		3	0.130435		1	0.333333		6	0.0923077
Partial excision	3	0.136364		0	0		1	0.111111		2	0.0869565		0	0		6	0.0923077
Total excision	6	0.272727		2	0.25		5	0.555556		8	0.347826		0	0		21	0.323077
Radical surgery	12	0.545455		5	0.625		3	0.333333		10	0.434783		2	0.666667		32	0.492308
Tumor size
<10 cm	0	0		0	0		3	0.333333		3	0.130435		0	0		10	0.153846
10-20 cm	6	0.272727		4	0.5		2	0.222222		12	0.521739		2	0.666667		19	0.292308
>20 cm	16	0.727273		4	0.5		4	0.444444		8	0.347826		1	0.333333		36	0.553846
† Round cell liposarcoma, mixed liposarcoma, angiomyoliposarcoma, fibroblastic liposarcoma and not otherwise specified liposarcoma; ‡ Grade I: well differentiated; Grade II: moderately differentiated; Grade III: poorly differentiated; Grade IV: undifferentiated; WDLS: Well-differentiated liposarcoma; MLS: Myxoid liposarcoma; PLS: Pleomorphic liposarcoma; DDLS: Dedifferentiated liposarcoma.
